# Supplementary material for: Incidental cardiac fibroma as first manifestation of naevoid basal cell carcinoma syndrome
Source: Eur Heart J Case Rep. 2023 Dec 19;8(3):ytad634. doi: 10.1093/ehjcr/ytad634 (PMC10928483; doi:10.1093/ehjcr/ytad634)
Supplement: ytad634_Supplementary_Data [file ytad634_supplementary_data.zip]

Archive with 4 entries (4 files):
- Apical view.mp4
- Cine SA.mp4
- Cine_apical.mp4
- Long axis view.mp4
